# Supplementary material for: Measuring the Quality of Species List Contents
Source: Bioscience. 2026 Jan 28;76(3):269–83. doi: 10.1093/biosci/biaf191 (PMC13032866; doi:10.1093/biosci/biaf191)
Supplement: biaf191_Supplemental_Files [file biaf191_supplemental_files.zip]

Archive with 4 entries (4 files):
- List_Contents_Supplementary_Table 1_updated_R2.docx
- List_Contents_Supplementary_Table 2_updated_R2.docx
- List_Contents_Supplementary_Table 3_updated_R2.docx
- List_Contents_Supplementary_Table 4_updated_R2.docx
